# Supplementary material for: MicroRNA Stability in FFPE Tissue Samples: Dependence on GC Content
Source: PLoS One. 2016 Sep 20;11(9):e0163125. doi: 10.1371/journal.pone.0163125 (PMC5029930; doi:10.1371/journal.pone.0163125)
Supplement: S1 Table — (XLSX) [file pone.0163125.s001.xlsx]

## Sheet: S1 Table
Supplemental Table 1. Patient characteristics and sample storage conditions
Samaple ID	Age	Sex	Cause of Death	Postmortem Interval (day)	Formalin Fixation (day)	Storage in Paraffin (month)
1	44	M	Head Trauma	0.9	5	13
2	76	F	Subarachnoid Hemorrhage	5	25	9
3	65	F	Pneumonia	1.2	6	10
4	49	M	Hepatic Failure	1.3	20	9
5	41	F	Suffocation	3	45	11
6	52	M	Hepatic Failure	2.4	6	3
7	73	M	Drowning	2.9	8	9
8	52	M	Head Trauma	0.8	19	3
9	66	M	Drowning	3	9	7
10	78	M	Hypothermia	3.4	10	13
Sample 1-3 were used for miRNA deep sequencing
