# Supplementary material for: MicroRNA Stability in FFPE Tissue Samples: Dependence on GC Content
Source: PLoS One. 2016 Sep 20;11(9):e0163125. doi: 10.1371/journal.pone.0163125 (PMC5029930; doi:10.1371/journal.pone.0163125)
Supplement: S2 Table — (XLSX) [file pone.0163125.s002.xlsx]

## Sheet: S2 Table
Supplemental Table 2. Cardiac miRNAs with at least one sequenced sample
miRNA ID	Frozen 1	Frozen 2	Frozen 3	FFPE 1	FFPE 2	FFPE 3
hsa-let-7a-2-3p	0.866514	0	0	0	0	0
hsa-let-7a-3p	120.012	80.2653	210.932	36.6154	2.98266	64.0394
hsa-let-7a-5p	35517.5	33176.7	34124.4	17558.2	21492.9	26726.2
hsa-let-7b-3p	73.4891	55.6255	117.135	140.574	109.125	199.572
hsa-let-7b-5p	9034.94	6635.59	8209.59	3957.57	13759	5942.23
hsa-let-7c-3p	4.99285	4.55406	0	2.28134	0	6.64248
hsa-let-7c-5p	3838	3357.75	3601.43	2380.41	5477.67	4290.44
hsa-let-7d-3p	137.074	115.152	96.9225	95.3826	82.376	307.921
hsa-let-7d-5p	4582.99	6711.27	3458.57	3268.72	3439.28	3616.76
hsa-let-7e-3p	12.7499	11.3851	6.27651	4.56267	9.94218	46.6589
hsa-let-7e-5p	5719.49	5296.37	4430.24	2932.39	3574.22	2994.27
hsa-let-7f-1-3p	28.4303	33.9391	75.4853	51.711	23.6723	41.7669
hsa-let-7f-2-3p	14.6484	2.27703	31.9999	2.06461	0	3.66988
hsa-let-7f-5p	23200.6	21472.6	28087.2	12200.6	9116.27	12437.7
hsa-let-7g-3p	10.3982	9.10812	12.8617	2.28134	4.97109	18.1659
hsa-let-7g-5p	9798.91	10509.6	12171.4	5256.31	3846.68	7370.52
hsa-let-7i-3p	11.7187	0	22.2025	6.7345	8.52045	7.51592
hsa-let-7i-5p	2085.82	2308.47	2258.3	1059.74	1317.34	1997.99
hsa-miR-100-3p	0.866514	0	0	0	0	0
hsa-miR-100-5p	1187.04	1496.77	691.47	3896.63	3504.86	1964.26
hsa-miR-101-3p	5541.06	5045.33	14454.9	1062.3	569.936	1943.39
hsa-miR-101-5p	99.6075	148.984	168.122	45.3005	24.3832	80.3887
hsa-miR-103a-2-5p	5.08124	4.45159	3.07073	5.91094	9.94218	3.66988
hsa-miR-103a-3p&hsa-miR-103b	5055.8	10831.8	4087.39	9986.34	11449.3	7133.41
hsa-miR-106a-3p	0	0	2.90996	0	0	0
hsa-miR-106a-5p	52.5818	55.0631	86.0865	90.8382	62.1386	49.7085
hsa-miR-106b-3p	25.8715	70.9135	31.0835	43.5621	79.0652	125.826
hsa-miR-106b-5p	887.657	287.703	1706.1	388.169	225.688	849.944
hsa-miR-107	1040.76	1052.82	774.187	1385.7	1087.09	1250.09
hsa-miR-10a-3p	6.02401	0	0	0	0	0
hsa-miR-10a-5p	357.674	331.929	273.311	1137.66	435.194	595.523
hsa-miR-10b-3p	1.69144	0	6.12538	6.7345	4.49884	13.8061
hsa-miR-10b-5p	310.763	226.255	617.069	450.564	293.294	657.408
hsa-miR-1179	1.6897	9.10812	0	11.2926	4.97109	7.33976
hsa-miR-1180-3p	55.4985	15.8299	31.9999	31.6125	104.393	77.2437
hsa-miR-1180-5p	0	4.55406	0	0.228134	0	0
hsa-miR-1183	1.53286	0	0	0	4.39942	18.4889
hsa-miR-1185-2-3p	1.60912	0	12.4019	0	0	0
hsa-miR-1185-5p	5.19909	6.83109	16.0771	4.56267	4.72254	3.66988
hsa-miR-1197	1.73303	0	0	0	0	0
hsa-miR-1224-5p	0	2.27703	0	0	0	0
hsa-miR-1225-3p	0	0	0	4.56267	0	0
hsa-miR-1225-5p	0.660284	1.84439	0	0	0	0
hsa-miR-1226-3p	4.33257	2.27703	0	6.84401	24.8555	18.0008
hsa-miR-1226-5p	0.797193	0	0	0	0	3.37629
hsa-miR-1228-3p	0.820589	2.27703	0	2.28134	0	0
hsa-miR-1231	2.59954	0	0	11.2858	4.97109	0
hsa-miR-1233-5p	0	0	0	0	5.2097	5.76538
hsa-miR-1237-3p	0	2.27703	0	0	0	0
hsa-miR-1237-5p	0	0	0	0	1.73988	0
hsa-miR-1243	0	0	0	4.12922	14.441	0
hsa-miR-124-3p	3.23816	0	0	25.5761	42.125	35.1538
hsa-miR-1244	0	0	0	0	0	2.9359
hsa-miR-1245b-3p	0.866514	0	0	0	0	0
hsa-miR-1245b-5p&hsa-miR-1245a	0	0	0	1.98476	0	0
hsa-miR-1246	0	2.14952	3.21542	0	0	0
hsa-miR-1247-5p	1.60912	4.55406	0	0	0	7.33976
hsa-miR-1248	17.0634	16.8159	15.4598	49.4867	88.5252	144.538
hsa-miR-1249-3p	0.866514	2.06071	3.06108	2.17183	0	0
hsa-miR-1250-3p	0	2.27703	0	0	0	0
hsa-miR-1250-5p	1.73303	0	3.21542	0	4.97109	0
hsa-miR-1254	0.866514	0	0	2.28134	4.97109	3.66988
hsa-miR-1255a	0	0	0	2.28134	0	0
hsa-miR-1256	0.866514	0	0	0	0	0
hsa-miR-125a-3p	9.15992	21.1445	5.81992	21.075	49.0001	26.7388
hsa-miR-125a-5p	4796.57	6117.68	2547.59	23339.3	36923.1	12818.7
hsa-miR-125b-1-3p	22.2815	50.7459	18.2218	36.7181	81.1928	44.7359
hsa-miR-125b-2-3p	140.458	126.755	30.6237	90.7105	74.3278	152.388
hsa-miR-125b-5p	10755.7	6129.44	13196.9	28025.7	32546	30174.8
hsa-miR-1260b	1.63685	2.27703	0	17.11	34.7976	22.4266
hsa-miR-1262	0	0	0	0	4.97109	0
hsa-miR-126-3p	36277	87650.6	28145.8	76440.9	63344.3	29431.7
hsa-miR-126-5p	13381.4	9604.28	10350.4	26209.4	13804	9103.32
hsa-miR-1270	0	0	0	2.28134	0	3.66988
hsa-miR-1271-5p	3.38374	2.06071	3.21542	6.30105	18.9399	3.49373
hsa-miR-1273c	0	2.06071	0	0	0	0
hsa-miR-127-3p	68.3307	121.876	26.7941	100.595	81.6701	136.134
hsa-miR-1275	0	0	0	2.28134	0	0
hsa-miR-127-5p	3.34215	4.55406	12.5562	2.17183	0	14.1547
hsa-miR-1277-3p	4.20866	0	3.21542	0	0	0
hsa-miR-1278	0.784195	0	0	0	0	0
hsa-miR-1283	0	4.55406	3.21542	0	0	0
hsa-miR-128-3p	364.109	263.908	324.597	45.0564	9.94218	200.742
hsa-miR-1287-3p	5.98328	4.33774	6.43085	0	0	3.66988
hsa-miR-1287-5p	61.0685	142.695	57.4178	95.2731	148.422	153.61
hsa-miR-1288-3p	0.866514	0	0	0	0	0
hsa-miR-1291	0	1.48462	0	0	0	3.51208
hsa-miR-129-1-3p	0.701877	0	0	0	0	2.9726
hsa-miR-129-2-3p	0.866514	0	6.27651	2.17183	0	13.2813
hsa-miR-1292-5p	0.830121	4.17379	0	6.17786	24.2341	3.66988
hsa-miR-1295a&hsa-miR-1295b-5p	0.824922	2.16773	0	0	4.73248	0
hsa-miR-129-5p	0	0	0	0	0	2.56892
hsa-miR-1296-5p	6.89052	2.27703	3.06108	2.28134	0	14.3309
hsa-miR-1298-5p	0	0	0	0	0	3.66988
hsa-miR-1299	0.866514	0	0	2.28134	0	1.74686
hsa-miR-1301-3p	29.2734	24.0568	6.43085	31.1448	46.0373	81.3759
hsa-miR-1301-5p	0.866514	2.14952	0	0	4.69271	0
hsa-miR-1306-3p	2.59954	4.55406	0	2.28134	19.8844	3.02398
hsa-miR-1306-5p	11.7595	38.7095	9.18647	73.2195	53.7375	84.9321
hsa-miR-1307-3p	115.37	137.054	82.0705	140.247	330.225	449.472
hsa-miR-1307-5p	22.0528	8.88041	154.34	13.0036	13.6705	72.1132
hsa-miR-130a-3p	2421.95	1862.72	2080.68	2267.21	2733.86	1111.8
hsa-miR-130a-5p	3.38374	1.6258	9.34081	1.52165	0	7.51592
hsa-miR-130b-3p	28.8428	55.1906	24.6527	47.3651	71.017	24.8157
hsa-miR-130b-5p	12.9111	11.3851	21.3826	23.954	11.4335	34.4969
hsa-miR-1323	0.866514	6.83109	2.75562	0	0	0
hsa-miR-132-3p	97.9984	76.877	167.356	116.782	118.595	241.687
hsa-miR-132-5p	22.2408	70.046	12.8617	20.532	4.97109	105.028
hsa-miR-133a-3p	55200	30989.5	26008.3	112238	144068	144456
hsa-miR-133a-5p	2446.71	1620.48	1516.76	1557.5	360.762	949.802
hsa-miR-133b	1963.69	547.029	1020.21	3165.41	2747.83	3568.87
hsa-miR-1343-3p	1.65071	0	0	0	0	0
hsa-miR-1343-5p	0	0	0	0	2.83849	2.0955
hsa-miR-134-5p	29.3376	21.5771	21.5884	162.627	91.8459	45.613
hsa-miR-135a-5p	152.743	239.295	190.588	69.891	206.981	166.147
hsa-miR-135b-5p	0.866514	4.55406	6.43085	0	0	0
hsa-miR-136-3p	16.0097	0	40.1156	2.28134	0	0
hsa-miR-136-5p	51.321	21.3221	243.35	36.0862	8.58508	31.0288
hsa-miR-137	0	0	3.21542	0	0	0
hsa-miR-138-1-3p	1.56839	0	0	0	0	0
hsa-miR-138-2-3p	0	0	0	0	0	3.49373
hsa-miR-138-5p	4.05702	15.6295	0	24.1616	52.8725	23.0175
hsa-miR-139-3p	0	0	0	2.28134	9.71848	6.33788
hsa-miR-139-5p	1329.59	1706.32	550.567	2024.69	1765.87	1493.31
hsa-miR-1-3p	288106	188308	311590	87867.9	38153.1	80042.7
hsa-miR-140-3p	1857.11	3324.92	1073.63	5307.98	4411.6	2760.3
hsa-miR-140-5p	126.263	117.212	206.398	162.192	127.116	150.814
hsa-miR-141-3p	2.4349	15.288	8.881	3.47676	0	2.6203
hsa-miR-142-3p	123.557	491.838	681.815	93.2245	378.479	145.294
hsa-miR-142-5p	79.4594	449.144	112.861	107.793	133.474	107.711
hsa-miR-143-3p	20049.8	25232.9	16433.2	10751.4	4904.73	8346.59
hsa-miR-143-5p	125.314	236.16	142.858	184.355	647.186	420.987
hsa-miR-144-3p	456.79	393.805	4073.1	213.364	266.346	312.905
hsa-miR-144-5p	323.87	1265.92	609.095	182.073	192.928	120.93
hsa-miR-145-3p	276.624	245.268	177.003	83.3235	38.8242	106.25
hsa-miR-145-5p	42715.8	96408.8	19589.1	52188.2	53873.5	58124.4
hsa-miR-1468-5p	0.866514	0	6.43085	0	0	14.3125
hsa-miR-146a-3p	0	0	3.06108	0	0	0
hsa-miR-146a-5p	49.3913	72.9742	184.659	99.2928	445.743	443.707
hsa-miR-146b-3p	0	0	3.21542	0	0	22.0193
hsa-miR-146b-5p	258.097	145.079	1299.64	278.213	498.292	3037.44
hsa-miR-1471	0	0	0	0	3.54936	0
hsa-miR-147b	1.65071	0	3.21542	0	0	0
hsa-miR-148a-3p	582.958	1305.17	447.555	254.097	213.757	348.29
hsa-miR-148a-5p	0.866514	0	6.43085	2.28134	0	0
hsa-miR-148b-3p	273.777	119.057	276.372	80.9327	53.9711	249.376
hsa-miR-148b-5p	11.2647	36.4325	15.1575	22.5966	39.2965	11.0096
hsa-miR-149-3p	0	2.27703	0	0	0	0
hsa-miR-149-5p	107.29	158.356	87.6943	341.89	648.728	745.819
hsa-miR-150-3p	0	2.16773	0	0	0	3.14509
hsa-miR-150-5p	500.763	966.111	182.208	3295.23	6140.24	859.802
hsa-miR-151a-3p	57.3632	147.324	69.7747	126.614	193.624	97.0684
hsa-miR-151a-5p	608.986	826.448	532.796	859.379	769.774	801.686
hsa-miR-151b	43.9886	102.466	57.8776	93.5348	99.4218	84.4073
hsa-miR-152-3p	663.88	1309.06	459.002	2665.74	3524.75	957.655
hsa-miR-152-5p	0	0	0	0	4.06635	0
hsa-miR-153-3p	2.59954	6.83109	6.43085	2.28134	0	0
hsa-miR-153-5p	1.73303	0	0	0	0	0
hsa-miR-1537-3p	1.73303	0	12.8617	0	0	0
hsa-miR-1537-5p	0	0	9.34081	0	0	0
hsa-miR-154-3p	10.3159	4.55406	12.5562	2.28134	0	3.66988
hsa-miR-154-5p	23.8499	6.61477	56.8069	15.6431	4.97109	25.6892
hsa-miR-155-5p	24.2624	15.4223	40.1928	57.5512	92.8699	128.611
hsa-miR-15a-3p	2.59954	0	0	0	0	0
hsa-miR-15a-5p	2512.89	1473.56	3016.99	888.525	519.36	1289.35
hsa-miR-15b-3p	27.5222	41.3121	51.4468	34.6535	23.2001	24.6396
hsa-miR-15b-5p	1437.92	1499.8	2217.26	902.975	488.35	1531.39
hsa-miR-1-5p	899.978	684.409	1125.4	1110.14	726.49	574.597
hsa-miR-16-1-3p	1.73303	0	0	0	0	0
hsa-miR-16-2-3p	67.4235	130.549	92.1766	81.5851	74.0941	33.3776
hsa-miR-16-5p	9176.88	14787.9	9323.5	23932.6	26841.8	9039.79
hsa-miR-17-3p	77.1614	84.2501	148.215	85.2786	60.364	173.182
hsa-miR-17-5p	764.541	990.198	748.023	1169.08	881.012	1312.15
hsa-miR-181a-2-3p	49.8038	85.8759	79.3149	164.039	256.841	105.204
hsa-miR-181a-3p	18.6509	29.1687	27.8681	22.4871	29.5879	28.6618
hsa-miR-181a-5p	1866.98	1458.75	1367.14	1615.29	1028.56	3151.93
hsa-miR-181b-2-3p	2.59954	2.27703	0	1.4418	0	0
hsa-miR-181b-3p	0.259954	0	0	0	0	0
hsa-miR-181b-5p	459.961	246.541	264.98	329.135	484.91	604.363
hsa-miR-181c-3p	20.6724	38.4932	16.0771	49.1035	69.123	36.5227
hsa-miR-181c-5p	74.4379	58.4445	124.791	46.9294	19.8844	98.7381
hsa-miR-181d-5p	17.9212	4.55406	9.64627	4.46001	9.94218	3.66988
hsa-miR-182-5p	10.2474	38.1152	3.07716	21.7229	19.4519	10.8518
hsa-miR-183-5p	5.73546	8.8918	6.43085	19.1199	28.4048	32.5041
hsa-miR-184	0.866514	4.55406	0	8.47288	4.97109	0
hsa-miR-185-3p	1.60912	2.16773	2.90996	0	13.7302	0
hsa-miR-185-5p	1209.49	1150.33	1787.93	1187.71	1085.59	1607.06
hsa-miR-186-3p	1.65071	0	12.5562	0	0	3.32124
hsa-miR-186-5p	430.41	110.923	424.436	340.571	232.458	683.471
hsa-miR-187-3p	41.9228	8.99882	6.43085	33.6771	29.5879	14.5034
hsa-miR-187-5p	0.824922	0	0	0	0	0
hsa-miR-188-3p	3.29275	2.16318	3.21542	2.16727	0	0
hsa-miR-188-5p	9.31503	11.3851	22.508	10.8363	9.44507	14.6795
hsa-miR-18a-3p	2.56055	0	0	0	3.39028	5.83878
hsa-miR-18a-5p	350.899	184.232	629.345	267.849	176.474	268.4
hsa-miR-18b-5p	18.7878	6.41667	17.8295	10.9915	0	6.84066
hsa-miR-1908-5p	2.59954	0	0	2.28134	0	0
hsa-miR-190a-3p	70.6642	11.0436	305.144	4.56267	14.1676	3.66988
hsa-miR-190a-5p	59.1292	33.9391	103.659	31.722	53.7375	47.5323
hsa-miR-190b	1.73303	0	0	0	0	0
hsa-miR-1913	0.866514	0	0	0	0	0
hsa-miR-191-3p	0	0	0	6.7345	9.46993	7.33976
hsa-miR-1915-5p	0	0	0	0	3.31572	0
hsa-miR-191-5p	3480.35	12558.7	2391.4	15984.7	17563.3	5472.63
hsa-miR-192-3p	0.866514	2.27703	0	4.56267	0	0
hsa-miR-192-5p	57.8398	232.143	95.8196	219.807	270.427	173.402
hsa-miR-193a-3p	24.2208	8.13127	75.6396	29.0049	30.7711	59.9402
hsa-miR-193a-5p	181.72	390.023	135.353	303.744	1013.63	429.027
hsa-miR-193b-3p	251.825	146.814	195.376	367.512	566.232	734.325
hsa-miR-193b-5p	16.0097	28.3012	6.43085	10.8637	52.788	28.4856
hsa-miR-194-5p	25.9538	102.357	45.0159	84.2999	124.277	66.0579
hsa-miR-195-3p	3.34215	2.27703	3.06108	13.688	0	7.33976
hsa-miR-195-5p	4513.02	7061.64	3713.65	12385.3	11553.3	3273.17
hsa-miR-196b-5p	0	0	3.06108	0	0	0
hsa-miR-197-3p	206.024	714.771	151.736	4313.68	9730.08	2491.15
hsa-miR-197-5p	0.827521	1.86261	0	0	0	0
hsa-miR-1976	0	0	0	2.16042	0	0
hsa-miR-199a-3p	2363.77	3387.35	2300.56	898.086	621.386	2793.3
hsa-miR-199a-5p	686.87	1310.84	886.579	704.83	513.832	972.852
hsa-miR-199b-3p	1177.96	1650.3	1183.58	552.517	273.41	1380.4
hsa-miR-199b-5p	1461.69	906.257	1605.23	307.878	145.29	644.897
hsa-miR-19a-3p	923.389	801.1	3015.19	231.556	252.621	411.86
hsa-miR-19b-1-5p	9.2951	20.1836	6.13824	11.4067	9.94218	25.0212
hsa-miR-19b-3p	3302.32	5705.71	8563.41	1374.09	1351.01	2504.19
hsa-miR-200a-3p	4.04402	13.5529	18.3729	3.91021	13.9688	6.11769
hsa-miR-200b-3p	8.74746	19.9513	6.12538	5.97482	4.97109	13.9822
hsa-miR-200c-3p	3.07179	13.1453	12.4244	1.86613	9.03745	3.50474
hsa-miR-202-5p	2.55795	4.55406	28.6333	0	9.94218	0
hsa-miR-203b-3p&hsa-miR-203a-5p	0.0641221	0	0	0	0	0
hsa-miR-203b-5p&hsa-miR-203a-3p	23.1593	58.3739	12.5691	47.2852	13.3325	13.5125
hsa-miR-204-3p	0	2.27703	0	0	9.94218	3.66988
hsa-miR-204-5p	74.892	163.188	28.7845	203.908	295.899	152.388
hsa-miR-205-5p	2.51722	6.61477	6.27651	6.51778	0	3.66988
hsa-miR-206	0	0	0	1.84788	4.97109	3.32124
hsa-miR-208a-3p	129.441	37.9512	83.601	59.641	17.5181	10.661
hsa-miR-208a-5p	4.20866	2.27703	0	8.69189	0	0
hsa-miR-208b-3p	4091.64	981.509	2751.02	529.703	182.986	237.669
hsa-miR-208b-5p	374.499	129.791	409.738	25.0947	4.97109	29.1829
hsa-miR-20a-3p	38.663	65.9245	12.5562	2.28134	0	18.3494
hsa-miR-20a-5p	958.68	348.385	2433.64	840.569	465.926	1457.94
hsa-miR-20b-3p	1.73303	0	0	2.28134	0	0
hsa-miR-20b-5p	56.4023	33.741	48.0867	125.784	82.6991	39.8696
hsa-miR-210-3p	82.649	94.877	159.392	172.079	233.169	473.763
hsa-miR-210-5p	6.02401	8.99882	6.43085	15.3169	34.7976	18.3494
hsa-miR-2110	31.9371	49.9853	31.5433	79.7372	187.718	36.6988
hsa-miR-2114-5p	1.60912	0	0	0	0	10.4849
hsa-miR-2116-3p	0	0	0	6.61587	0	0
hsa-miR-2116-5p	1.73303	0	0	0	0	0
hsa-miR-212-3p	12.1312	11.3851	22.508	38.2124	34.7976	91.1965
hsa-miR-21-3p	3.46606	15.4838	35.0481	0	148.636	16.331
hsa-miR-214-3p&hsa-miR-3120-5p	2545.1	6077.11	1815.64	5920.16	10079.5	3840.38
hsa-miR-214-5p&hsa-miR-3120-3p	87.2701	233.776	89.5721	122.54	138.718	179.127
hsa-miR-215-3p	0	0	3.21542	0	0	0
hsa-miR-215-5p	0	9.10812	0	0	0	0
hsa-miR-21-5p	4851.57	4788.16	18053.1	2684.48	1473.58	8474.63
hsa-miR-216a-5p	3.46606	0	0	0	0	3.66988
hsa-miR-216b-5p	0	0	3.21542	0	0	0
hsa-miR-217	0.787661	0	0	0	0	3.66988
hsa-miR-218-1-3p	1.93926	9.75935	2.29581	0	3.54936	2.6203
hsa-miR-218-2-3p	0	0	0	2.17183	4.97109	0
hsa-miR-218-5p	450.717	454.495	371.703	662.956	591.311	462.772
hsa-miR-219a-2-3p&hsa-miR-219b-5p	0.829254	0	0	0.693526	0	0
hsa-miR-219a-5p	0	0	3.21542	2.28134	0	0
hsa-miR-221-3p	3566.41	6838.75	3150.97	1491.16	2071.14	6553.07
hsa-miR-221-5p	71.6729	59.0935	94.7778	15.7526	0	58.1933
hsa-miR-222-3p	4377.15	4096.94	4116.71	9663.51	18150.2	25449.2
hsa-miR-222-5p	0.660284	4.44476	8.26685	0	4.97109	3.32124
hsa-miR-223-3p	917.927	3281.52	3246.05	4440.56	20960.3	6803.43
hsa-miR-223-5p	0	2.27703	0	2.28134	3.54936	0
hsa-miR-22-3p	4008.08	3519.42	3816.25	2606.7	2766.29	3664.46
hsa-miR-224-3p	52.1087	12.7309	51.3021	44.9012	32.0884	41.5357
hsa-miR-224-5p	50.6911	29.2598	77.1702	52.4707	29.8266	219.826
hsa-miR-22-5p	1550.44	578.365	1687.94	503.306	113.152	1172.96
hsa-miR-2277-5p	0	0	0	2.28134	0	0
hsa-miR-2278	1.73303	2.27703	0	4.56267	4.97109	0
hsa-miR-2355-3p	2.4349	0	2.90996	2.06461	0	6.99112
hsa-miR-2355-5p	6.93211	0	9.64627	2.28134	0	0
hsa-miR-23a-3p	17723.7	16873.2	19002.2	22839	13518.1	27108.9
hsa-miR-23a-5p	4.29098	8.99882	12.5562	0	53.4989	0
hsa-miR-23b-3p	38332.9	44471.3	26895.3	73952	49879.9	44578.6
hsa-miR-23b-5p	25.2528	4.55406	15.6173	17.5982	33.3759	27.7847
hsa-miR-24-2-5p	96.6371	238.33	63.0834	166.104	103.21	120.93
hsa-miR-24-3p	16887.2	16588.6	12240.8	18045.4	15211.1	24187
hsa-miR-25-3p	92.2222	71.6718	79.3149	149.265	191.268	152.913
hsa-miR-26a-1-3p	0	0	0	0	9.94218	3.66988
hsa-miR-26a-2-3p	2.35172	0	0	0	0	0
hsa-miR-26a-5p	25473.9	26964.4	17190.1	45619.2	44804.2	25945.4
hsa-miR-26b-3p	21.7868	11.1688	22.3536	21.6179	23.6723	30.9334
hsa-miR-26b-5p	3375.42	4250.76	2295.01	3328.58	3367.67	2461.02
hsa-miR-27a-3p	5937.92	4595.39	10691.8	5586.65	2348.34	8471.74
hsa-miR-27a-5p	1.69144	2.27703	0	2.28134	34.3254	7.16361
hsa-miR-27b-3p	12963.9	9020.34	11358.2	6230.78	2583.48	10105.6
hsa-miR-27b-5p	47.1635	92.2743	44.0963	66.9184	67.4627	79.6878
hsa-miR-28-3p	130.431	237.027	139.643	581.85	742.825	542.794
hsa-miR-28-5p	393.109	368.662	604.805	394.238	143.451	308.094
hsa-miR-2861	0	0	0	0	3.58913	0
hsa-miR-296-3p	6.56038	15.288	6.27651	2.17183	19.1735	0
hsa-miR-296-5p	25.8654	92.6751	15.7556	80.5311	99.4218	89.9121
hsa-miR-297	0	0	0	0	2.7341	0
hsa-miR-299-3p	4.29098	0	18.5273	0	0	10.8335
hsa-miR-299-5p	41.8812	26.3475	61.704	35.3059	9.70357	49.9801
hsa-miR-29a-3p	8902.69	2713.13	11283.4	3420.26	1381.25	5143.08
hsa-miR-29a-5p	54.5904	31.5528	31.5433	11.4067	0	17.6521
hsa-miR-29b-1-5p	12.6208	7.91951	12.3022	11.5048	267.142	13.5639
hsa-miR-29b-2-5p	129.565	88.9134	82.8357	226.395	371.887	243.086
hsa-miR-29b-3p	16960.5	5566.2	14823.7	10027.9	3791.36	8957.51
hsa-miR-29c-3p	11030	3299.09	27184.1	3963.66	2727.24	7705
hsa-miR-29c-5p	955.559	1242.61	1048.38	334.054	302.526	1122.46
hsa-miR-301a-3p	349.796	534.48	323.88	113.652	104.393	90.914
hsa-miR-301a-5p	3.46606	0	6.12538	9.01584	0	0
hsa-miR-301b-3p	7.71978	8.6937	12.8617	0	0	0
hsa-miR-302a-3p	38.4022	15.732	49.2539	20.0142	28.9218	49.3782
hsa-miR-302a-5p	19.4576	10.1442	11.1093	1.97107	4.74739	22.1844
hsa-miR-302b-3p	190.436	137.553	290.118	102.037	63.4958	190.834
hsa-miR-302b-5p	0.866514	0	3.21542	0	0	3.66988
hsa-miR-302c-3p	19.1023	6.62388	25.2861	15.1389	9.71848	7.0058
hsa-miR-302c-5p	0.866514	0	0	4.56267	4.97109	0
hsa-miR-302d-3p	198.432	73.0721	267.61	134.289	93.3223	174.154
hsa-miR-302d-5p	0.866514	0	0	0	0	3.66988
hsa-miR-3064-3p	0	0	2.92282	0	0	0
hsa-miR-3064-5p	0.779863	0	0	0	4.47398	0
hsa-miR-3065-5p&hsa-miR-338-3p	221.67	281.316	461.269	101.519	38.1879	196.173
hsa-miR-3074-3p&hsa-miR-24-1-5p	123.983	119.448	158.762	93.3454	47.0166	135.327
hsa-miR-3074-5p&hsa-miR-24-3p	16660.2	16653.5	12525.7	18185.8	15676.8	23858.4
hsa-miR-30a-3p	237.59	143.562	214.054	251.707	186.769	372.581
hsa-miR-30a-5p	8586.17	5213.31	11534.5	8388.36	5571.65	18832.3
hsa-miR-30b-3p	25.6653	2.16773	22.2025	13.3618	0	47.5323
hsa-miR-30b-5p	28683.8	12853.6	21466.5	10434	4787.16	15833.1
hsa-miR-30c-1-3p	13.3694	15.7229	16.0771	11.0804	4.97109	29.0104
hsa-miR-30c-2-3p	25.6237	15.6136	18.5273	9.01584	9.94218	21.6706
hsa-miR-30c-5p	24914.6	18256.2	18699.6	21124.1	11081.2	33077.8
hsa-miR-30d-3p	7.67472	6.61477	6.12538	0	4.49884	13.9822
hsa-miR-30d-5p	17381.6	6285.9	18790.3	19114.8	13586	40662.5
hsa-miR-30e-3p	299.03	274.437	282.346	151.111	138.952	346.191
hsa-miR-30e-5p	5854.87	3759.48	6234.86	3597.34	1972.34	6078.02
hsa-miR-3115	0	0	2.8778	0	4.70762	3.47538
hsa-miR-3116	0.824922	6.50547	2.75562	6.51778	0	3.32124
hsa-miR-3117-3p	10.3115	20.4933	3.21542	2.28134	34.7976	0
hsa-miR-3117-5p	1.73303	0	0	0	0	0
hsa-miR-3119	0	0	0	0	0	2.12486
hsa-miR-3124-5p	2.51289	13.6622	0	2.28134	0	7.15627
hsa-miR-3126-5p	0	0	0	2.17183	0	0
hsa-miR-3127-3p	0	0	0	1.9551	4.97109	3.66988
hsa-miR-3129-3p	0	0	3.21542	2.28134	0	0
hsa-miR-3130-3p&hsa-miR-3130-5p	0	0	0	6.51778	4.73248	0
hsa-miR-3130-5p&hsa-miR-3130-3p	0.866514	2.16773	0	2.06461	4.97109	0
hsa-miR-3135b	0	0	0	0	0	12.9327
hsa-miR-31-3p	0.866514	2.27703	0	0	0	3.66988
hsa-miR-3145-3p	0	2.27703	0	0	0	0
hsa-miR-3145-5p	0	4.55406	0	0	0	0
hsa-miR-3154	0.866514	2.27703	0	2.28134	0	0
hsa-miR-3157-3p	0	0	0	0	4.97109	0
hsa-miR-3157-5p	2.59954	0	3.21542	0	4.73248	0
hsa-miR-3158-3p&hsa-miR-3158-5p	0	8.48649	0	0	0	0
hsa-miR-3158-5p&hsa-miR-3158-3p	0	0	1.17041	0.415203	0.904739	6.00393
hsa-miR-31-5p	18.6301	90.6257	25.5626	17.2241	14.4162	161.108
hsa-miR-3164	0	0	0	4.34594	4.97109	0
hsa-miR-3173-5p	0.824922	1.84439	3.21542	0	0	0
hsa-miR-3178	0	0	0	3.99234	0	0
hsa-miR-3179	0.866514	0	0	0	0	0
hsa-miR-3180	0	0	0	0	4.97109	0
hsa-miR-3180-3p	0	0	3.21542	2.28134	0	0
hsa-miR-3180-5p	0	0	0	0	0	3.21115
hsa-miR-3181	0	0	0	0	3.86751	3.66988
hsa-miR-3182	0	1.84895	0	0	17.3988	0
hsa-miR-3183	0.866514	0	0	0	0	0
hsa-miR-3184-5p&hsa-miR-423-3p	540.358	671.268	260.964	401.424	615.023	1117.11
hsa-miR-3186-3p	0	1.13851	0	0	0	0
hsa-miR-3188	0	2.17456	0	4.46001	13.7848	0
hsa-miR-3190-3p&hsa-miR-3191-5p	0.829254	2.17912	1.81671	1.88438	13.1833	0
hsa-miR-3192-5p	2.56055	0	0	2.17868	0	3.50474
hsa-miR-3194-5p	0.60656	0	0	0	0	0
hsa-miR-3195	0	0	0	1.42583	0	0
hsa-miR-3196	0	2.00834	0	0	0	0
hsa-miR-3198	0	0	0	0.433454	0	0
hsa-miR-3199	3.46606	2.27703	0	3.0068	3.84265	8.84074
hsa-miR-3200-3p	1.73303	0	0	0	0	0
hsa-miR-3200-5p	0.866514	0	0	0	0	0
hsa-miR-320a	805.817	728.54	562.853	1193.14	1192.35	1071.78
hsa-miR-320b	90.406	70.1553	57.5722	69.8522	60.359	63.0853
hsa-miR-320c	73.8365	58.7223	101.202	58.5938	97.329	60.2631
hsa-miR-320d	78.8528	68.3109	47.5143	38.5295	53.8518	57.6979
hsa-miR-320e	0.81539	4.1533	0	4.42807	0	0
hsa-miR-323a-3p	9.48833	2.27703	3.21542	15.8553	0	11.0096
hsa-miR-323b-3p	0	4.22844	0	0	0	0
hsa-miR-323b-5p	0.433257	0	0	5.70334	7.45664	5.50482
hsa-miR-32-3p	10.7283	8.99882	5.51124	0	0	0
hsa-miR-324-3p	95.2256	111.335	90.0319	109.504	144.162	299.771
hsa-miR-324-5p	143.645	51.3356	82.7232	62.3215	175.117	263.064
hsa-miR-32-5p	75.593	45.4313	158.321	42.8024	9.70357	28.8343
hsa-miR-326	12.9977	20.3726	16.0771	20.532	4.97109	62.388
hsa-miR-328-3p	7.71631	17.8906	12.4019	36.1751	122.383	65.7092
hsa-miR-329-3p	35.5271	38.4932	15.6173	21.4012	9.23132	41.9431
hsa-miR-330-3p	5.79005	10.4538	6.43085	42.3074	23.4984	17.3475
hsa-miR-330-5p	2.59954	0	3.21542	0	4.97109	3.66988
hsa-miR-331-3p	59.2262	30.8537	46.9452	24.1822	19.1387	167.714
hsa-miR-331-5p	5.44691	23.3122	15.3118	4.34594	22.9615	29.7077
hsa-miR-335-3p	1.73303	2.16773	0	6.84401	0	10.8335
hsa-miR-335-5p	332.859	420.009	473.105	171.618	171.503	249.552
hsa-miR-337-3p	57.3138	40.0097	86.9708	13.4713	0	28.3095
hsa-miR-337-5p	39.0798	94.0413	42.1221	45.7408	29.0809	37.0658
hsa-miR-338-5p&hsa-miR-3065-3p	34.2446	79.2406	21.3504	92.896	95.6438	24.5148
hsa-miR-339-3p	22.9626	93.3582	15.3472	101.002	163.594	65.8927
hsa-miR-339-5p	34.1883	49.785	22.2154	60.9733	112.302	80.5722
hsa-miR-33a-3p	20.1361	4.22844	30.3182	12.4926	0	10.4849
hsa-miR-33a-5p	9.70496	2.27703	26.2057	4.22047	13.9191	0
hsa-miR-33b-3p	0	2.16773	0	0	0	0
hsa-miR-33b-5p	0.866514	2.27703	9.64627	4.56267	0	0
hsa-miR-340-3p	59.7895	138.466	60.9387	159.477	113.624	102.581
hsa-miR-340-5p	113.967	29.6014	127.546	13.4713	4.97109	24.9919
hsa-miR-342-3p	1179.29	5583.69	689.853	7992.45	10739.8	3087.54
hsa-miR-342-5p	9.53166	22.7703	12.0578	18.2507	98.9247	14.6795
hsa-miR-345-5p	58.0149	41.4192	56.0416	51.1681	97.2892	150.289
hsa-miR-346	2.59954	0	0	4.56267	0	7.33976
hsa-miR-34a-3p	15.2671	0	43.4854	10.9732	4.73248	39.4953
hsa-miR-34a-5p	1132.86	2000.86	1682.74	1004.44	1783.91	3513.65
hsa-miR-34b-3p	0	2.27703	0	0	0	0
hsa-miR-34b-5p	4.33257	33.8458	6.43085	0	0	0
hsa-miR-34c-3p	0.824922	0	0	0	0	0
hsa-miR-34c-5p	5.7112	45.2309	9.35367	6.74135	4.74739	6.84066
hsa-miR-3529-5p&hsa-miR-7-2-3p	4.63412	8.31571	17.3343	6.54743	0	3.3506
hsa-miR-3591-3p&hsa-miR-122-5p	6.65656	74.2106	11.9839	20.9472	41.8019	37.0328
hsa-miR-3591-5p&hsa-miR-122-3p	4.72943	0	2.8135	0	0	3.21115
hsa-miR-3605-3p	4.09601	0	3.07073	10.266	4.51872	7.0058
hsa-miR-3605-5p	1.73303	2.27703	0	8.81508	4.97109	0
hsa-miR-3606-5p	1.73303	0	0	0	0	0
hsa-miR-3607-3p	255.531	3283.84	468.098	147.926	267.132	4167.44
hsa-miR-3607-5p	262.471	3526.9	491.96	150.351	268.678	4344.27
hsa-miR-3609	0.866514	8.51381	0	1.98476	19.0194	0
hsa-miR-3610	0	0	0	0	2.3563	0
hsa-miR-3612	0	0	0	0	0	3.49373
hsa-miR-3613-3p	6.55518	13.0679	0	8.63029	19.0194	3.3506
hsa-miR-361-3p	198.077	190.442	167.347	152.124	72.5332	299.763
hsa-miR-3614-3p	0.866514	0	0	0	0	0
hsa-miR-3615	14.6874	0	0	0	0	7.33976
hsa-miR-361-5p	383.082	60.8285	392.127	215.205	131.853	627.726
hsa-miR-3617-3p	0	0	0	1.34827	0	0
hsa-miR-3618	0	0	0	0	0	11.0096
hsa-miR-3619-5p	0	2.27703	3.21542	0	9.94218	7.16361
hsa-miR-3620-3p	5.19909	44.4567	3.21542	15.9693	39.0579	18.3494
hsa-miR-3621	2.00685	0.958629	6.09323	9.6067	7.32739	7.7251
hsa-miR-3622b-5p&hsa-miR-3622a-3p	0	0	0	2.28134	4.97109	3.66988
hsa-miR-362-3p	9.44934	29.1687	84.5206	2.17183	9.23132	3.66988
hsa-miR-362-5p	12.1312	11.187	6.29258	19.8385	9.5097	40.2109
hsa-miR-363-3p	23.6437	24.831	28.479	15.4264	8.28681	7.16361
hsa-miR-3648	0	0	1.44694	0	4.72254	0
hsa-miR-3651	0	0	0	0	9.5097	0
hsa-miR-3652	0	0	0	0	2.62971	0
hsa-miR-3653-3p	4.33257	9.10812	0	0	3.80289	29.359
hsa-miR-3653-5p	4.05875	13.6622	6.43085	0	4.97109	21.6339
hsa-miR-3656	4.33257	13.6622	18.8906	1.56956	4.97109	0
hsa-miR-3659	0.736537	0	0	0	0	0
hsa-miR-365a-3p	1047.29	185.523	1247.43	267.242	62.9688	539.997
hsa-miR-365a-5p	1.69404	4.55406	0	6.84401	4.97109	3.50474
hsa-miR-365b-3p	1009.78	233.124	1173.17	277.02	73.8555	499.977
hsa-miR-365b-5p	3.46606	0	0	0	9.94218	0
hsa-miR-3663-3p	0	0	0	0	0	1.33584
hsa-miR-3663-5p	0	0	0	0	1.73988	0
hsa-miR-3666	0	0	0	0	2.98266	0
hsa-miR-3667-3p	0	0	0	0	0	3.32124
hsa-miR-3667-5p	2.39331	2.16773	0	4.12922	0	7.16361
hsa-miR-367-3p	0.742603	0	3.21542	0	4.97109	2.9726
hsa-miR-3675-5p	0	0	0	0	0	1.16702
hsa-miR-3679-3p	0	0	0	0	0	7.16361
hsa-miR-3679-5p	0	10.2466	2.92282	12.3397	8.58508	3.17078
hsa-miR-3687	1.43148	9.80033	4.33439	16.7633	54.8958	67.6543
hsa-miR-3689a-3p	0	0	0	0	2.60485	0
hsa-miR-369-3p	31.1079	11.0436	28.4565	0	4.47398	3.66988
hsa-miR-369-5p	4.16793	10.7339	24.1928	6.51778	9.70357	18.1733
hsa-miR-370-3p	3.42446	4.33774	0	2.28134	0	0
hsa-miR-372-3p	0	4.45159	5.70095	2.07373	0	7.0058
hsa-miR-373-3p	0	0	9.64627	0	4.29502	8.34164
hsa-miR-373-5p	0	0	2.90996	0	0	0
hsa-miR-374a-3p	1.73303	2.27703	5.81992	0	0	0
hsa-miR-374a-5p	139.509	56.1675	162.151	13.1451	0	58.5419
hsa-miR-374b-3p&hsa-miR-374c-5p	2.87683	11.5673	7.5884	5.20144	0	3.37629
hsa-miR-374b-5p&hsa-miR-374c-3p	1231.07	1423.03	1271.47	1233.88	473.909	996.461
hsa-miR-375	0	4.44476	9.64627	0	0	0
hsa-miR-376a-2-5p	3.46606	0	25.7234	0	0	7.33976
hsa-miR-376a-3p	30.9779	45.199	47.5883	62.7367	24.8555	22.0193
hsa-miR-376a-5p	12.4613	6.61477	15.6173	2.17183	0	3.49373
hsa-miR-376b-3p	44.687	25.9149	55.5818	15.2097	0	10.3124
hsa-miR-376b-5p	8.335	6.72179	6.27651	0	0	0
hsa-miR-376c-3p	560.895	1189.52	778.454	746.795	467.283	641.312
hsa-miR-376c-5p	9.35835	6.48953	25.5626	0	0	6.42229
hsa-miR-377-3p	4.25025	2.27703	3.06108	0	0	11.0096
hsa-miR-377-5p	0.866514	0	6.12538	2.17183	0	2.9726
hsa-miR-378a-3p	4642.82	22250.8	7753.77	20676.9	50420.4	18170.5
hsa-miR-378a-5p	788.776	1211.92	741.538	1477.11	3116.64	3651.01
hsa-miR-378b	4.04402	6.07284	4.28616	13.688	33.1423	70.9498
hsa-miR-378c	167.49	617.359	610.127	377.18	837.629	938.418
hsa-miR-378d	362.385	653.985	734.808	2107.24	12922	2146.69
hsa-miR-378e	16.2714	5.94532	8.93245	9.12534	43.9097	12.8446
hsa-miR-378f	0	2.27703	0	2.28134	0	0
hsa-miR-378g	1.73303	20.4933	0	22.8134	39.7687	14.6795
hsa-miR-378i	0.866514	2.27703	0	0	0	0
hsa-miR-379-3p	0.866514	2.27703	0	0	0	0
hsa-miR-379-5p	38.17	97.0014	82.3148	99.6944	138.693	40.1852
hsa-miR-380-3p	4.08475	0	0	0	0	0
hsa-miR-381-3p	61.5641	15.8299	62.4725	11.2972	0	79.163
hsa-miR-381-5p	6.72588	1.95141	12.5562	0	0	6.46633
hsa-miR-382-3p	4.33257	4.55406	22.3472	0	0	3.66988
hsa-miR-382-5p	13.6996	35.3486	22.2025	18.1412	19.8844	32.1555
hsa-miR-3909	21.7868	26.3475	9.18647	2.28134	0	28.4856
hsa-miR-3912-3p	5.19909	4.55406	0	4.33454	0	3.30289
hsa-miR-3912-5p	0	2.16318	0	0	0	0
hsa-miR-3913-3p&hsa-miR-3913-5p	0	0	0	2.17183	0	0
hsa-miR-3913-5p&hsa-miR-3913-3p	0.866514	0	0	0	0	0
hsa-miR-3914	0.742603	0	0	0	4.97109	0
hsa-miR-3915	0	2.27703	0	0	0	0
hsa-miR-3919	0.823188	0	0	0	0	0
hsa-miR-3926	0	2.27703	0	0	0	2.9359
hsa-miR-3928-3p	0.784195	2.27703	3.21542	4.34594	0	0
hsa-miR-3940-3p	0	2.16773	0	0	0	0
hsa-miR-409-3p	33.2993	88.0459	12.8617	68.8735	93.7399	29.0104
hsa-miR-409-5p	10.7924	6.83109	15.3472	22.0879	0	12.6794
hsa-miR-410-3p	4.20259	0	0	0	0	0
hsa-miR-411-3p	10.1919	0	2.75562	4.01971	0	6.64248
hsa-miR-411-5p	22.7027	29.0321	39.5497	17.5663	9.69363	14.496
hsa-miR-412-5p	0.748668	0	2.92282	0	0	0
hsa-miR-421	76.7654	106.296	54.077	379.117	538.235	128.611
hsa-miR-423-5p&hsa-miR-3184-3p	432.785	284.007	399.298	168.921	367.637	405.357
hsa-miR-424-3p	11.1347	9.10812	18.971	9.01127	18.8901	22.0193
hsa-miR-424-5p	416.669	209.161	1543.71	208.904	195.528	497.529
hsa-miR-425-3p	22.6117	26.6731	21.2829	33.8938	73.3833	42.1156
hsa-miR-425-5p	176.73	418.144	117.656	296.471	237.936	226.7
hsa-miR-4284	0	3.88461	5.67522	22.6788	342.13	102.757
hsa-miR-4285	0	1.87627	0	0	0	0
hsa-miR-429	1.73303	8.24057	8.42119	0	4.26023	0
hsa-miR-4306	0	0	3.01607	0	0	0
hsa-miR-431-3p	0	0	3.21542	0	0	0
hsa-miR-431-5p	0	0	3.21542	0	0	0
hsa-miR-432-5p	6.38101	2.06982	0	6.32614	9.26612	0
hsa-miR-4326	2.59954	0	3.21542	0	0	0
hsa-miR-433-3p	5.11677	2.27703	12.8617	4.45317	4.49884	17.6521
hsa-miR-4417	0	0	0	0	4.6778	0
hsa-miR-4422	0.866514	2.27703	0	0	0	0
hsa-miR-4423-3p	0	8.88041	0	0	4.47398	0
hsa-miR-4423-5p	0	4.55406	0	2.28134	19.6458	0
hsa-miR-4428	3.42446	0	2.90996	6.84401	4.73248	3.49373
hsa-miR-4429	0	2.15635	0	0	0	0
hsa-miR-4433b-3p&hsa-miR-4433a-5p	0.371735	0	0	0	2.1326	0
hsa-miR-4442	0	0	0	0	0.934565	0
hsa-miR-4443	0.866514	0	18.0868	1.85244	4.66288	9.86464
hsa-miR-4449	0	0	0	2.39084	47.8169	4.54331
hsa-miR-4454	0	0	0	2.16042	23.8066	10.4298
hsa-miR-4461	2.56055	7.34797	2.04501	1.76347	3.16161	2.33404
hsa-miR-4463	0	0	0	0	0	3.66988
hsa-miR-4466	0.866514	0	0	0	4.97109	3.66988
hsa-miR-4467	1.73303	0	0	0.978693	0	0
hsa-miR-4469	0	0	0	0.869189	0	0
hsa-miR-4473	1.65071	0	3.06108	0	0	0
hsa-miR-4484	0	4.19429	2.36977	4.20222	8.89328	0
hsa-miR-4485-3p	0.866514	6.23223	0	6.84401	19.6209	5.4094
hsa-miR-4485-5p	0.404662	1.51878	0	0	7.95375	0
hsa-miR-4488	0.714008	4.55406	2.836	4.29347	0	26.7681
hsa-miR-4492	0	2.13585	0	2.28134	4.34971	3.44235
hsa-miR-4497	0	0	3.01607	7.55578	75.8092	34.1739
hsa-miR-449a	1.65071	0	0	4.56267	4.97109	0
hsa-miR-449c-5p	0	0	0	2.18552	4.76231	0
hsa-miR-4508	0	1.84895	0	1.85244	0	5.96356
hsa-miR-450a-1-3p	1.73303	0	0	0	0	0
hsa-miR-450a-2-3p	5.19909	0	3.06108	2.06461	0	0
hsa-miR-450a-5p	47.7406	2.16773	75.0255	0	0	42.4642
hsa-miR-450b-5p	14.7307	0	6.43085	2.28134	0	11.0096
hsa-miR-4516	0.866514	8.39768	0	0	9.3208	0
hsa-miR-4519	0	0	0	2.14674	0	0
hsa-miR-451a	19624.7	46040.2	33748.8	17191.4	12331.4	10139.5
hsa-miR-451b	0	0.432635	3.36976	1.9551	2.1326	3.49373
hsa-miR-4521	1.73303	2.27703	0	2.28134	0.710866	0
hsa-miR-4523	0	2.16318	0	0	0	0
hsa-miR-452-3p	46.0492	96.9354	45.4757	14.7739	8.0482	20.7972
hsa-miR-4524a-5p&hsa-miR-4524b-3p	0.784195	0	2.90996	2.06461	0	0
hsa-miR-4524b-5p&hsa-miR-4524a-3p	14.6891	29.6014	25.569	9.12534	0	25.3405
hsa-miR-4525	0	4.44021	0	0	0	0
hsa-miR-452-5p	224.509	103.118	329.504	268.981	202.159	209.007
hsa-miR-4529-5p	0	0	0	0	0	3.66988
hsa-miR-4532	12.8894	1.9924	44.4114	24.2392	49.0895	112.849
hsa-miR-4536-3p&hsa-miR-4536-5p	0	2.27703	3.06108	0	0	3.66988
hsa-miR-4536-5p&hsa-miR-4536-3p	0	2.16773	0	0	0	0
hsa-miR-454-3p	325.258	556.319	239.256	760.825	698.215	187.164
hsa-miR-454-5p	7.79863	17.9999	6.43085	15.9693	9.70357	3.49373
hsa-miR-455-3p	783.979	2420.25	602.57	1078.16	1056.61	1963.2
hsa-miR-455-5p	27.1098	13.3366	44.7105	8.79911	4.97109	18.3494
hsa-miR-4632-3p	0	2.27703	0	0	0	0
hsa-miR-4633-3p	0	6.39845	0	4.12922	0	0
hsa-miR-4633-5p	0	2.15635	0	0	0	0
hsa-miR-4634	0	0	0	0	0	2.64965
hsa-miR-4636	4.33257	0	0	0	0	3.66988
hsa-miR-4638-3p	0	0	3.21542	0	0	0
hsa-miR-4645-3p	0.866514	0	0.459806	0	0.944507	0.697277
hsa-miR-4655-3p	0	0	0	0	1.98844	0
hsa-miR-4656	0	0	0	0	0.676069	3.33592
hsa-miR-466	0	2.17456	0	0	0	0
hsa-miR-4662b&hsa-miR-4662a-5p	2.4869	0	0	0	0	0
hsa-miR-4664-3p	0	0	0	2.60757	0	0
hsa-miR-4667-3p	0.866514	0	0	0	0	0
hsa-miR-4670-3p	0.784195	0	0	0	0	0
hsa-miR-4676-5p	0	2.27703	0	0	0	0
hsa-miR-4677-3p	0.866514	0	0	0	0	0
hsa-miR-4677-5p	0.784195	0	0	0	0	0
hsa-miR-4683	1.73303	4.55406	0	2.28134	6.78057	0
hsa-miR-4685-3p	0.866514	0	0	0	4.73248	0
hsa-miR-4687-5p	0	0	0	0	0	3.49373
hsa-miR-4692	0	0	0	0	0.472254	0
hsa-miR-4695-3p	0	0	0	0	0	3.66988
hsa-miR-4704-3p	0.784195	0	0	0	0	0
hsa-miR-4704-5p	4.12634	0	0	2.28134	0	0
hsa-miR-4705	0.866514	0	0	0	0	7.33976
hsa-miR-4707-3p	0	0	0	0	0	3.66988
hsa-miR-4712-5p	0	0	0	0	0	3.66988
hsa-miR-4723-5p	0	0	0	2.18324	0	0
hsa-miR-4725-3p	0	0	0	2.17183	0	0
hsa-miR-4728-3p	0.866514	0	0	0	0	0
hsa-miR-4731-3p	0.866514	0	0	0	0	0
hsa-miR-4731-5p	0.866514	2.27703	3.21542	0	0	0
hsa-miR-4732-3p	0	0	0	0	4.97109	0
hsa-miR-4732-5p	0.866514	2.27703	0	2.17868	0	0
hsa-miR-4734	0	0	0	0	0.472254	0
hsa-miR-4738-3p	0	0	0	6.51778	4.73248	0
hsa-miR-4741	0	0	0	0	1.58081	0
hsa-miR-4742-3p	0	0	6.13824	2.17868	0	0
hsa-miR-4742-5p	1.73303	0	0	6.84401	0	3.66988
hsa-miR-4745-3p	0	2.06982	0	0	0	0
hsa-miR-4745-5p	0	0	0	0	8.13271	0
hsa-miR-4748	0.866514	0	0	0	0	0
hsa-miR-4749-3p	0	0	0	0	4.44913	0
hsa-miR-4750-5p	0.824922	0	0	0	0	0
hsa-miR-4757-5p	0	0	0	0	0	2.33404
hsa-miR-4758-3p	1.41762	0	0	0	7.90901	3.66988
hsa-miR-4758-5p	0	0	0	0	3.84265	0
hsa-miR-4761-3p	0	0	0	2.28134	0	0
hsa-miR-4762-5p	0	2.27703	0	0	0	0
hsa-miR-4763-3p	0.829254	0	0	0	0	0
hsa-miR-4766-3p	0.866514	2.27703	0	2.16727	0	0
hsa-miR-4772-3p	0	0	0	0	4.97109	0
hsa-miR-4772-5p	0	0	0	0	4.97109	0
hsa-miR-4775	0.866514	0	0	0	0	0
hsa-miR-4779	0	2.27703	0	0	0	0
hsa-miR-4786-5p	0	2.27703	0	0	0	3.66988
hsa-miR-4787-3p	0	0	0	4.36419	7.99849	0
hsa-miR-4787-5p	0	0	0	0	0	0.873432
hsa-miR-4789-3p	0	4.32635	0	0	0	0
hsa-miR-4791	0	0	0	0	0	3.45336
hsa-miR-4795-3p	0	0	0	1.62887	0	0
hsa-miR-4796-3p	0	2.27703	0	0	0	0
hsa-miR-4798-3p	0	1.08387	0	0	0	0
hsa-miR-4798-5p	0	2.27703	0	0	0	0
hsa-miR-4799-3p	0.742603	0	0	0	0	0
hsa-miR-4799-5p	0	0	0	0	4.73248	0
hsa-miR-4800-3p	0	0	0	0	4.97109	0
hsa-miR-4804-3p	1.64638	0	0	0	0	0
hsa-miR-483-3p	109.484	83.7947	147.588	120.226	117.566	411.761
hsa-miR-483-5p	27.8524	70.9135	15.4662	62.2485	67.9399	21.6706
hsa-miR-484	944.129	2202.75	669.728	2093.4	2755.64	3142.82
hsa-miR-485-3p	5.77705	13.4459	9.34081	4.45317	4.73248	17.8246
hsa-miR-485-5p	2.51722	0	0	0	0	3.66988
hsa-miR-486-3p&hsa-miR-486-5p	609.159	1329.78	494.59	3251.11	8707.09	1917.18
hsa-miR-486-5p&hsa-miR-486-3p	512.425	1086.97	536.831	2924.98	8243.2	1644.77
hsa-miR-487a-3p	6.89052	4.55406	6.43085	11.4067	0	7.33976
hsa-miR-487a-5p	5.90096	2.27703	0	0	0	7.33976
hsa-miR-487b-3p	29.3376	39.4677	21.5884	16.8385	4.73248	33.0289
hsa-miR-488-3p	0	0	2.89388	0	0	0
hsa-miR-489-3p	2.55795	27.215	6.43085	2.17183	34.7976	10.661
hsa-miR-490-3p	363.812	329.737	258.613	373.706	517.938	600.638
hsa-miR-490-5p	9.44067	20.0128	9.64627	29.6574	34.5342	42.299
hsa-miR-491-3p	1.73303	0	6.43085	0	0	3.49373
hsa-miR-491-5p	15.9274	69.7203	6.12538	56.2737	147.239	61.1659
hsa-miR-492	0	0	0	4.14747	0	3.00196
hsa-miR-493-3p	5.94169	17.565	12.0964	17.272	9.70357	7.16361
hsa-miR-493-5p	34.0826	11.2758	37.2057	2.06461	4.97109	21.6706
hsa-miR-494-3p	93.6251	212.848	87.2762	69.4188	34.0868	118.133
hsa-miR-494-5p	6.97111	5.3829	0	2.90414	2.26185	41.5357
hsa-miR-495-3p	89.0863	17.7836	60.4821	9.01584	0	39.4953
hsa-miR-495-5p	2.59954	0	0	0	0	7.33976
hsa-miR-496	2.51722	0	0	0	0	0
hsa-miR-497-3p	8.58282	0	92.1766	0	0	3.66988
hsa-miR-497-5p	393.311	297.038	649.033	327.029	286.832	1116.93
hsa-miR-4999-3p	0	0	3.21542	0	0	0
hsa-miR-4999-5p	0.736537	0	0	0	4.97109	0
hsa-miR-499b-3p&hsa-miR-499a-5p	10568.2	1528.4	16731.5	670.09	168.341	3117.9
hsa-miR-499b-5p&hsa-miR-499a-3p	189.804	24.9494	452.957	67.8446	64.838	71.9627
hsa-miR-5001-3p	0.866514	0	0	0	0	0
hsa-miR-5006-3p	0	0	0	0	4.97109	0
hsa-miR-5008-5p	2.59954	4.33774	0	0	0	0
hsa-miR-5009-5p	0.715741	0	0	0	0	0
hsa-miR-500a-3p	25.005	31.5528	23.5787	38.2397	33.3759	70.0764
hsa-miR-500a-5p	10.3592	13.6622	5.99355	17.7328	0	21.8541
hsa-miR-500b-5p	6.0656	6.83109	9.64627	18.2507	14.9133	25.6892
hsa-miR-5010-3p	2.59954	0	0	0	0	0
hsa-miR-5010-5p	0	2.27703	0	2.17183	0	3.66988
hsa-miR-501-3p	20.4662	24.7217	0	17.8172	0	24.9919
hsa-miR-501-5p	4.29098	6.83109	3.21542	4.56267	19.8844	14.1547
hsa-miR-502-3p	16.0513	24.6147	44.7105	6.62728	4.49884	27.2635
hsa-miR-502-5p	11.2647	9.10812	12.3794	9.12534	4.97109	11.0096
hsa-miR-503-3p	0	0	0	2.17868	0	3.50474
hsa-miR-503-5p	61.6802	15.6295	149.517	53.3011	17.6225	171.483
hsa-miR-504-3p	0.823188	0	1.44694	0	0	0
hsa-miR-504-5p	4.99285	0	6.12538	4.45317	0	17.8246
hsa-miR-505-3p	164.72	183.03	114.376	78.3251	43.0845	355.281
hsa-miR-505-5p	34.4543	54.6487	3.21542	27.8095	44.7398	22.0193
hsa-miR-508-3p	0.787661	0	0	0	0	0
hsa-miR-508-5p	0	0	0	0	0.904739	0
hsa-miR-5088-3p	0.823188	0	0	0	0	0
hsa-miR-5091	0	3.72522	0	0	4.51872	0
hsa-miR-5100	4.12634	7.26372	4.4405	152.09	1375.34	490.19
hsa-miR-511-3p	0.866514	4.43338	6.43085	0	0	0
hsa-miR-511-5p	0	8.76656	0	0	0	0
hsa-miR-512-3p	0	0	2.75562	0	0	0
hsa-miR-512-5p	0.787661	0	0	0	0	0
hsa-miR-513a-5p	1.73303	0	0	0	0	0
hsa-miR-514a-3p	0	4.55406	0	0	0	0
hsa-miR-515-3p	0.866514	2.06071	6.43085	2.06461	0	0
hsa-miR-516b-5p	0	0	0	0	0	3.66988
hsa-miR-517a-3p	0.866514	2.27703	6.43085	2.28134	4.97109	3.66988
hsa-miR-517b-3p	1.69144	2.27703	3.21542	0	9.94218	14.6795
hsa-miR-517c-3p	0	0	0	0	4.97109	0
hsa-miR-5187-3p	2.59954	2.27703	0	0	0	3.66988
hsa-miR-5187-5p	0.784195	2.06071	0	0	4.97109	0
hsa-miR-5188	0	2.17456	0	0	0	0
hsa-miR-518a-3p	0	0	3.21542	0	0	3.66988
hsa-miR-518e-3p	0	2.16318	3.21542	0	0	7.33976
hsa-miR-518f-3p	0.866514	0	3.21542	0	4.97109	0
hsa-miR-5191	0	3.68651	0	0	0	0
hsa-miR-5193	0	2.16773	0	6.51778	0	3.66988
hsa-miR-5195-3p	0.346606	0	0	0	0.994218	0
hsa-miR-5196-3p	0	0	0	0	4.97109	0
hsa-miR-519a-3p	0	4.55406	6.43085	0	0	3.66988
hsa-miR-519b-3p	0	0	3.06108	0	0	0
hsa-miR-519d-3p	0	0	9.49193	0	0	0
hsa-miR-520a-5p	0.779863	0	2.89388	0	0	6.97277
hsa-miR-520b	0	0	0	2.28134	0	3.66988
hsa-miR-520c-3p	0.866514	0	3.21542	0	0	3.66988
hsa-miR-520c-5p	0	0	0	0	0	3.14509
hsa-miR-520f-3p	1.40289	0	0	0	9.46993	0
hsa-miR-520g-3p	0.829254	1.98102	3.07716	0	0	0
hsa-miR-520h	0.866514	2.16773	0	0	0	3.66988
hsa-miR-521	0	0	3.21542	0	0	0
hsa-miR-522-3p	0	0	8.57554	0	0	0
hsa-miR-523-3p	0	0	6.28615	0	0	0
hsa-miR-524-3p	0	1.25237	0	0	0	0
hsa-miR-525-5p	0	4.55406	0	0	0	0
hsa-miR-526b-3p	0	0	2.90996	0	0	0
hsa-miR-526b-5p	0	0	0	0	0	3.66988
hsa-miR-532-3p	21.2088	13.6622	25.2636	17.491	39.0579	50.3287
hsa-miR-532-5p	34.1242	89.781	8.26685	81.5851	47.1061	81.6108
hsa-miR-539-3p	0	0	6.43085	0	0	0
hsa-miR-539-5p	3.42446	11.3851	3.21542	9.12534	4.97109	11.0096
hsa-miR-541-5p	0	0	0	0	0	3.36528
hsa-miR-542-3p	43.6974	28.9501	112.845	28.7882	18.9399	37.9209
hsa-miR-542-5p	10.0438	2.17456	6.28615	32.8718	23.4984	10.6757
hsa-miR-543	19.8059	13.5529	6.43085	2.28134	9.70357	38.4457
hsa-miR-544b	0	2.06071	0	0	0	0
hsa-miR-545-3p	12.9977	11.0595	57.4178	9.01584	24.8555	7.33976
hsa-miR-545-5p	4.33257	0	6.12538	4.56267	0	0
hsa-miR-548a-5p	0	0	6.43085	0	0	0
hsa-miR-548ak	0.779863	0	2.89388	0	0	0
hsa-miR-548al	3.34215	0	0	0	0	0
hsa-miR-548ao-3p	0	0	0	2.28134	0	0
hsa-miR-548ao-5p	0	0	3.21542	0	0	3.66988
hsa-miR-548at-3p	0	0	0	0	0	3.1194
hsa-miR-548au-3p	0	0	3.21542	0	0	0
hsa-miR-548aw	2.59954	2.27703	3.21542	2.0418	0	0
hsa-miR-548ax	0	0	3.21542	0	0	0
hsa-miR-548ay-3p	0.824922	0	0	0	0	7.33976
hsa-miR-548b-3p	2.59954	2.27703	0	0	0	3.66988
hsa-miR-548d-3p	0.824922	0	0	0	0	0
hsa-miR-548e-3p	0.784195	0	0	0	0	0
hsa-miR-548k	2.55795	0	3.21542	4.56267	0	3.49373
hsa-miR-548o-3p	0	0	0	0	0	3.49373
hsa-miR-548q	0	1.95141	2.60449	4.23644	19.8844	3.14509
hsa-miR-548s	0.827521	0	0	0	0	0
hsa-miR-548v	7.79863	13.6622	9.49193	9.12534	19.8844	18.0008
hsa-miR-548w	0.787661	2.06982	5.40834	2.17868	0	2.83682
hsa-miR-550a-3-5p	0	4.31497	0	4.20222	4.70762	0
hsa-miR-550a-3p	9.20151	2.27703	22.3536	26.8331	13.9688	18.1733
hsa-miR-550a-3p&hsa-miR-550b-2-5p	27.5222	13.5529	31.389	24.659	14.9133	53.65
hsa-miR-550b-3p&hsa-miR-550a-5p	0.753867	10.1965	5.7331	10.0173	9.07721	6.5434
hsa-miR-551a	1.6897	2.27703	0	0	0	14.496
hsa-miR-551b-3p	26.6886	93.0166	109.324	31.7106	19.1387	124.776
hsa-miR-551b-5p	0	2.16773	0	0	4.73248	3.32124
hsa-miR-556-3p	2.55795	0	0	0	0	3.49373
hsa-miR-557	0.590963	0	0	5.91094	15.5893	7.17462
hsa-miR-5580-3p	1.56839	2.16773	0	0	0	0
hsa-miR-5581-5p	0	0	0	0	4.49884	0
hsa-miR-5587-5p	0	0	0	0	4.97109	0
hsa-miR-569	1.73303	0	0	0	0	0
hsa-miR-5690	0	2.27703	3.21542	0	0	0
hsa-miR-5699-3p	0.742603	0	2.75562	3.91021	8.52045	0
hsa-miR-5699-5p	0.866514	4.55406	6.12538	0	0	7.33976
hsa-miR-570-3p	3.42446	4.44476	18.8327	0	0	0
hsa-miR-574-3p	487.683	748.166	362.732	1948.04	2286.7	1387.04
hsa-miR-576-5p	7.63399	4.55406	3.21542	0	4.97109	14.6795
hsa-miR-579-3p	3.42706	0	9.50158	0	0	3.66988
hsa-miR-579-5p	0.866514	4.55406	0	1.9551	0	3.32124
hsa-miR-580-3p	0.866514	0	0	0	0	0
hsa-miR-582-3p	1.73303	0	3.21542	0	0	0
hsa-miR-582-5p	9.17725	4.13964	31.2764	6.32614	0	7.0058
hsa-miR-584-3p	0.866514	2.27703	0	0	14.441	0
hsa-miR-584-5p	26.6557	9.10812	12.8617	56.7072	9.70357	10.8335
hsa-miR-585-3p	2.59954	0	0	4.56267	9.94218	0
hsa-miR-585-5p	0.866514	0	0	2.28134	0	0
hsa-miR-589-3p	2.33612	4.15785	0	2.18324	0	0
hsa-miR-589-5p	6.0656	4.55406	3.21542	0	4.97109	7.33976
hsa-miR-590-3p	218.838	391.991	356.43	177.032	98.1791	54.8647
hsa-miR-590-5p	178.584	547.138	320.163	523.185	473.909	193.979
hsa-miR-597-5p	0.866514	0	0	0	0	1.92302
hsa-miR-598-3p	22.4055	11.1688	15.7717	4.45317	0	29.0104
hsa-miR-600	0	0	0	0	2.93792	0
hsa-miR-605-3p	0	0	3.21542	0	0	0
hsa-miR-607	0	2.27703	0	0	0	0
hsa-miR-6077	0	0.683109	0	0	1.49133	1.10096
hsa-miR-608	0	0	0	0	1.65537	0
hsa-miR-6087	1.3249	11.5195	6.99676	17.0439	183.93	72.3187
hsa-miR-6089	0	0	0	0	2.37618	0
hsa-miR-6090	0	0	0	1.3939	3.03734	0
hsa-miR-6132	0	0	0	0	1.65537	0
hsa-miR-615-3p	0	0	0	0	0	6.81497
hsa-miR-616-3p	0.866514	4.55406	0	2.28134	9.94218	0
hsa-miR-616-5p	3.46606	2.27703	12.8617	2.28134	0	3.66988
hsa-miR-618	3.42706	4.55406	3.21542	0	4.97109	7.33976
hsa-miR-624-3p	1.55973	0	0	0	0	0
hsa-miR-624-5p	13.5341	6.28915	34.7587	2.28134	0	6.99112
hsa-miR-625-3p	20.4662	47.9269	23.5787	47.3651	31.9592	40.7173
hsa-miR-625-5p	22.1828	46.7929	12.5402	48.3643	72.3294	42.2036
hsa-miR-627-5p	4.12634	11.2758	0	8.79911	4.97109	3.49373
hsa-miR-628-3p	6.80214	11.1574	16.0771	13.688	9.94218	11.0096
hsa-miR-628-5p	45.6367	161.56	57.4178	345.568	457.102	44.0386
hsa-miR-629-3p	0	0	0	6.41055	14.441	0
hsa-miR-629-5p	16.3771	13.6622	0	8.89721	4.97109	14.3125
hsa-miR-630	0.784195	2.16773	0	1.52165	4.26023	2.44781
hsa-miR-634	0	0	0	0	4.02658	2.44781
hsa-miR-636	2.59954	4.24438	0	1.76347	4.97109	11.0096
hsa-miR-637	0	1.18861	0	4.56267	13.4021	7.33976
hsa-miR-641	4.03102	2.17912	0	0	0	0
hsa-miR-642a-3p&hsa-miR-642b-5p	6.76748	2.16773	3.21542	15.5359	16.0964	3.49373
hsa-miR-642b-3p&hsa-miR-642a-5p	53.4605	25.2454	36.2089	49.6943	70.0278	41.6458
hsa-miR-643	0	0	0	0	4.26023	0
hsa-miR-6499-5p	0	0	0	1.08592	0	0
hsa-miR-650	0	0	0	0	0.994218	0
hsa-miR-6501-3p	0	2.27703	0	2.28134	0	0
hsa-miR-6503-5p	0	4.34685	2.92282	0	0	3.66988
hsa-miR-6504-5p	0	0	0	4.56267	0	0
hsa-miR-6505-3p	4.33257	20.0379	0	9.12534	14.9133	11.0096
hsa-miR-6505-5p	8.54123	15.5066	2.75562	20.532	9.94218	11.0096
hsa-miR-6511a-3p	0	4.55406	0	0	4.02658	7.33976
hsa-miR-6511b-3p	0.708809	3.93243	2.92282	1.86613	29.8266	18.3494
hsa-miR-6513-3p	0.866514	2.27703	0	0	9.94218	3.66988
hsa-miR-6513-5p	0	0	0	0	0	3.33592
hsa-miR-651-3p	0	0	3.21542	0	0	0
hsa-miR-6514-3p	1.6897	4.2125	0	0	0	3.48639
hsa-miR-6514-5p	0	0	0	0	4.74739	0
hsa-miR-6515-3p	0	0	0	0	4.97109	0
hsa-miR-651-5p	6.93211	9.10812	12.8617	0	4.97109	0
hsa-miR-6516-3p	0	0	0	2.28134	14.2024	36.5227
hsa-miR-6516-5p	0.784195	2.16773	0	2.28134	0	3.14509
hsa-miR-652-3p	899.398	1186.67	592.763	1436.21	1947.67	1556.58
hsa-miR-652-5p	91.4172	81.4038	135.45	69.7701	32.1033	61.0118
hsa-miR-653-3p	0	0	6.27651	0	0	0
hsa-miR-653-5p	0.736537	0	0	0	0	0
hsa-miR-654-3p	16.9585	8.02425	14.0868	7.92992	4.49884	43.5138
hsa-miR-654-5p	2.47563	6.50547	0	9.01584	0	3.66988
hsa-miR-655-3p	22.3231	6.83109	18.8327	2.28134	0	3.66988
hsa-miR-655-5p	0	2.16773	0	0	0	0
hsa-miR-656-3p	7.79863	6.48953	9.64627	2.28134	0	3.66988
hsa-miR-658	0	0	2.67845	0	0.208786	7.64436
hsa-miR-659-3p	0	0	0	2.28134	0	2.0955
hsa-miR-660-3p	7.53867	0	15.5948	4.56267	4.72254	10.4592
hsa-miR-660-5p	391.334	218.162	455.979	174.251	83.7977	413.647
hsa-miR-663a	0.330142	0	0	0	0	3.66988
hsa-miR-663b	0	0	0	0	0	0.176154
hsa-miR-664a-3p	226.632	65.1025	209.44	292.426	123.149	449.395
hsa-miR-664a-5p	7.34631	12.6717	9.08679	66.8523	108.932	24.7313
hsa-miR-664b-3p	11.7595	0	6.12538	4.45317	9.94218	42.4642
hsa-miR-664b-5p	1.54499	0.692217	0	0	9.29594	10.8518
hsa-miR-665	1.73303	2.27703	3.21542	2.28134	4.97109	0
hsa-miR-668-3p	0	0	0	2.28134	0	6.5067
hsa-miR-671-3p	1.60305	4.44021	0	2.28134	23.8612	0
hsa-miR-6715b-3p	0	0	0	0.326231	1.18312	0
hsa-miR-671-5p	23.1593	68.3109	28.6462	54.6494	93.0936	58.3841
hsa-miR-6716-3p	0	2.27703	3.21542	0	0	0
hsa-miR-6718-5p	0.866514	0	0	0	0	0
hsa-miR-6721-5p	0	0	0	0	9.94218	0
hsa-miR-6722-3p	0	0	0	0	2.60485	0
hsa-miR-6723-5p	0	3.14458	0	7.06073	3.78797	8.73799
hsa-miR-6726-3p	0	0	3.21542	0	0	0
hsa-miR-6727-3p	0	0	0	0	0	3.66988
hsa-miR-6729-3p	1.73303	0	0	1.3688	0	1.83494
hsa-miR-6730-3p	0	0	0	1.52165	0	0
hsa-miR-6731-3p	0	0	2.89388	0	0	0
hsa-miR-6733-5p	0	0	3.21542	0	0	0
hsa-miR-6734-3p	0	0	2.63022	0	4.97109	0
hsa-miR-6735-5p	0	0	0	0	4.55849	0
hsa-miR-6736-3p	0	0	0	6.84401	0	0
hsa-miR-6737-3p	0	0	0	2.28134	0	3.66988
hsa-miR-6740-3p	0	0	3.06108	0	4.97109	0
hsa-miR-6741-5p	0	2.27703	0	0	0	0
hsa-miR-6743-3p	0	0	0	0	4.97109	0
hsa-miR-6745	0.866514	0	0	2.28134	4.97109	0
hsa-miR-6746-5p	0	0	0	0	0	3.66988
hsa-miR-6747-3p	0	0	0	0	9.94218	7.33976
hsa-miR-6748-3p	1.73303	0	0	4.56267	0	0
hsa-miR-6750-3p	0.866514	0	0	0	4.97109	3.66988
hsa-miR-6752-3p	1.73303	0.113851	0	6.84401	0	0
hsa-miR-675-3p	30.0542	40.6267	19.2925	142.764	221.87	149.305
hsa-miR-6754-3p	0	0	0	0	0	2.79645
hsa-miR-6755-3p	0.866514	0	0	0	0	0
hsa-miR-675-5p	12.0523	12.6261	0	18.148	33.6692	60.7182
hsa-miR-6756-3p	1.73303	2.27703	0	2.28134	0	0
hsa-miR-6758-3p	0.866514	0	0	0	0	0
hsa-miR-6758-5p	0.866514	0	0	0	0	0
hsa-miR-6761-3p	0.866514	0	0	0	9.70357	0
hsa-miR-6762-3p	0	0	0	0	4.97109	7.33976
hsa-miR-676-3p	2.59954	2.27703	6.43085	0	0	0
hsa-miR-6764-5p	0	0	0	2.28134	2.1326	0
hsa-miR-676-5p	0	0	0	2.16727	0	0
hsa-miR-6766-3p	0	2.27703	0	2.17183	0	0
hsa-miR-6769a-3p	0	0	0	2.28134	0	0
hsa-miR-6769b-5p	0	0	2.92282	4.04481	20.1081	25.6892
hsa-miR-6770-5p	0	0	0	3.96724	4.97109	0
hsa-miR-6772-3p	0	0	0	0	4.97109	0
hsa-miR-6774-5p	0	2.08804	0	0	0	0
hsa-miR-6775-5p	0	0	0	0	1.03399	0
hsa-miR-6777-3p	0	2.27703	0	0	4.97109	0
hsa-miR-6780a-3p	0	0	0	0	4.97109	0
hsa-miR-6784-3p	0.866514	0	0	0	9.46993	0
hsa-miR-6786-3p	0	0	0	0	4.74739	0
hsa-miR-6786-5p	0	0	2.41157	1.93914	9.19652	2.38542
hsa-miR-6789-3p	1.73303	2.84629	0	0	6.21386	0
hsa-miR-6792-5p	0.866514	0	0	0	0	0
hsa-miR-6793-3p	0	2.27703	0	2.28134	4.97109	7.14526
hsa-miR-6795-3p	0	4.55406	0	2.28134	0	0
hsa-miR-6795-5p	0	0	0	0	4.97109	0
hsa-miR-6796-3p	0.866514	0	0	2.28134	0	0
hsa-miR-6797-3p	0	0	0	1.9551	0	0
hsa-miR-6798-3p	0	0	0	2.28134	4.97109	0
hsa-miR-6799-3p	0	0	0	0	0	3.66988
hsa-miR-6802-3p	1.65071	0	3.06108	0	0	0
hsa-miR-6803-3p	0	0	0	2.28134	19.8844	0
hsa-miR-6808-3p	0.866514	0	0	0	0	0
hsa-miR-6809-5p	0	0	0	0	0	3.49373
hsa-miR-6810-3p	0.866514	0	0	0	0	0
hsa-miR-6815-5p	0	4.55406	0	0	0	3.17078
hsa-miR-6820-3p	0.866514	0	0	0	0	0
hsa-miR-6820-5p	0.866514	0	0	0	0	0
hsa-miR-6821-5p	0	0	3.07073	0	3.61398	0
hsa-miR-6827-3p	0.866514	0	0	2.28134	0	0
hsa-miR-6827-5p	1.73303	0	0	0	0	0
hsa-miR-6832-3p	0	0	0	2.28134	0	0
hsa-miR-6835-3p	0	0	0	0	1.80948	0
hsa-miR-6838-5p	0.866514	2.16773	0	0	0	0
hsa-miR-6845-3p	0.866514	0	0	0	0	0
hsa-miR-6845-5p	0	0	0	0	1.10358	0
hsa-miR-6846-3p	0	0	0	0	0	3.66988
hsa-miR-6850-3p	0	0	0	0	2.87826	0
hsa-miR-6850-5p	0	0.216318	0	0	0	0
hsa-miR-6853-3p	0	0	0	2.28134	0	0
hsa-miR-6855-3p	0.824922	0	0	2.28134	0	0
hsa-miR-6857-3p	0	0	0	0	0	8.25723
hsa-miR-6858-3p	0	0.976845	0	0	0	0
hsa-miR-6861-3p	0	0	0	0	0	3.66988
hsa-miR-6862-3p	0	0	0	2.18324	0	0
hsa-miR-6869-3p	0	0	0	0	2.48555	0
hsa-miR-6870-3p	0	0	0	0	4.97109	0
hsa-miR-6872-3p	0	0	0	0	0	2.38542
hsa-miR-6875-5p	0	0	2.09003	0	0	0
hsa-miR-6878-5p	0	0	0	0	0	3.66988
hsa-miR-6882-5p	0.866514	0	0	2.28134	0	0
hsa-miR-6883-3p	0.866514	2.27703	3.21542	2.28134	0	3.49373
hsa-miR-6885-5p	0	0	3.08038	0	0	0
hsa-miR-6889-3p	0	0	0	0	4.97109	0
hsa-miR-6892-3p	0	0	0	0	0	3.1194
hsa-miR-6892-5p	0	0	3.21542	0	0	0
hsa-miR-6894-3p	0	0	0	0	0	6.97277
hsa-miR-6895-5p	0	6.83109	0	0	0	0
hsa-miR-708-5p	66.4062	240.743	95.4402	282.783	332.387	182.995
hsa-miR-7108-5p	0	0	0	0	2.7341	0
hsa-miR-7109-5p	0	0	0	0	0	1.28446
hsa-miR-7110-3p	0	0	0	0	4.73248	0
hsa-miR-7111-3p	0	0	0	2.28134	0	0
hsa-miR-7113-3p	0.827521	0	0	0	1.35711	0
hsa-miR-7113-5p	0	0	3.21542	2.28134	0	0
hsa-miR-7114-3p	0	0	0	0	0	3.66988
hsa-miR-7-1-3p	25.9131	11.0595	33.9902	20.2058	9.70357	31.6307
hsa-miR-7151-3p	0.866514	2.27703	0	0	13.4219	11.0096
hsa-miR-7151-5p	1.57532	0	0	2.28134	0	0
hsa-miR-7155-3p	0	1.89676	0	1.64712	3.58913	1.83494
hsa-miR-7160-3p	0	2.27703	0	0	0	0
hsa-miR-744-3p	7.46849	16.8067	0	2.28134	0	21.6706
hsa-miR-744-5p	293.666	310.327	205.941	816.392	1518.79	1948.53
hsa-miR-758-3p	2.55795	0	0	2.17183	0	0
hsa-miR-758-5p	0.866514	0	0	0	4.97109	0
hsa-miR-7-5p	56.6388	67.8964	94.1251	39.9234	99.4218	262.063
hsa-miR-7-5p&hsa-miR-3529-3p	25.6939	21.2857	45.4339	28.1699	65.2704	133.074
hsa-miR-760	0	9.10812	0	0	0	0
hsa-miR-7641	0	0	3.21542	0	11.5976	1.22207
hsa-miR-765	0	0	0	2.28134	0	0
hsa-miR-766-3p	18.9394	20.4933	15.9228	52.0373	34.7976	94.5435
hsa-miR-767-5p	0.866514	0	0	0	0	0
hsa-miR-769-3p	5.98675	0	3.21542	4.56267	14.6896	7.33976
hsa-miR-769-5p	80.8336	179.127	84.6718	70.7214	29.3543	164.968
hsa-miR-7704	7.79863	30.2344	22.8649	29.6574	184.209	72.7848
hsa-miR-770-5p	0	0	0	0	4.74739	3.66988
hsa-miR-7706	2.33612	0	0	0	2.59491	3.3506
hsa-miR-7843-3p	0	0	3.21542	0	0	0
hsa-miR-7846-3p	0	4.09865	0	0	0	0
hsa-miR-7854-3p	0	0	0	2.28134	0	0
hsa-miR-7975	0	0	0	2.01214	0	0
hsa-miR-7977	0	0	0	1.61062	47.0812	0
hsa-miR-8064	0	0	0	0	0	2.31936
hsa-miR-8072	0	0	0	0	2.87826	0
hsa-miR-873-3p	0	0	0	0	0	3.66988
hsa-miR-873-5p	0.866514	2.16318	3.21542	0	0	0
hsa-miR-874-3p	0.824922	0	0	0	0	0
hsa-miR-874-5p	11.8556	11.0755	9.50158	17.7328	14.9133	25.0212
hsa-miR-876-5p	0	2.16773	0	0	0	0
hsa-miR-877-3p	0	0	0	4.56267	29.8266	7.33976
hsa-miR-877-5p	17.6492	29.1209	28.2604	16.3298	19.3624	14.485
hsa-miR-885-5p	0.866514	0	3.21542	2.28134	0	0
hsa-miR-887-3p	46.6679	97.9122	19.2925	136.12	222.044	144.347
hsa-miR-887-5p	0	0	0	0	3.97687	6.2388
hsa-miR-889-3p	2.51289	0	0	0	0	0
hsa-miR-890	0	2.27703	0	0	0	0
hsa-miR-92a-1-5p	0.866514	2.27703	0	0	0	3.50474
hsa-miR-92a-3p	435.733	204.5	415.098	558.494	1138.38	1048.19
hsa-miR-92b-3p	37.8381	9.10812	22.3536	47.7985	135.875	109.748
hsa-miR-92b-5p	3.0536	2.06071	3.21542	0	0	5.76538
hsa-miR-93-3p	21.5389	20.4933	19.2925	59.3147	59.6531	47.5323
hsa-miR-935	5.90789	15.3176	0	20.6347	19.432	10.5105
hsa-miR-93-5p	549.764	545.763	750.509	976.204	768.257	1251.26
hsa-miR-937-3p	0.824922	0	0	0	4.97109	0
hsa-miR-939-5p	0	0	0	2.08286	0	0
hsa-miR-9-3p	10.2734	2.27703	34.9099	10.8637	12.547	3.66988
hsa-miR-940	1.73303	0	0	2.28134	0	2.9359
hsa-miR-941	0.787661	4.55406	3.07073	8.81508	4.74739	10.5105
hsa-miR-942-5p	0.824922	0	0	6.41055	4.73248	0
hsa-miR-95-3p	176.851	155.271	215.739	468.107	665.888	323.823
hsa-miR-95-5p	0	0	3.21542	0	0	0
hsa-miR-9-5p	25.6809	28.8773	49.5465	19.4963	20.113	71.7278
hsa-miR-96-5p	1.69404	2.27703	12.1318	0	0	6.84066
hsa-miR-98-3p	18.1145	4.33774	28.0192	9.12534	0	11.0096
hsa-miR-98-5p	635.774	762.046	656.406	280.714	206.181	256.716
hsa-miR-99a-3p	306.21	266.303	235.951	177.511	70.3062	904.013
hsa-miR-99a-5p	12413.8	14177.9	11679.2	26444.2	27438.8	23481.1
hsa-miR-99b-3p	60.656	77.0934	34.6044	33.2413	37.4025	100.661
hsa-miR-99b-5p	1198.55	2919.48	866.939	4700.96	7281.23	2313.25
