# Supplementary material for: MicroRNA Stability in FFPE Tissue Samples: Dependence on GC Content
Source: PLoS One. 2016 Sep 20;11(9):e0163125. doi: 10.1371/journal.pone.0163125 (PMC5029930; doi:10.1371/journal.pone.0163125)
Supplement: S3 Table — (XLSX) [file pone.0163125.s003.xlsx]

## Sheet: S3 Table
Supplemental Table 3. Cardiac miRNA qPCR standard curves Linear regression analysis was performed, and the coefficient of determination was calculated using the least square method. Standard curves were generated from serially diluted cDNAs for each RNA template. PCR efficiency (E) was calculated according to the formula: E = 10-1/slope - 1.
Target ID	Standard Curve	R2	PCR Efficiency	Dynamic Range
hsa-miR-99b-5p	y=-3.41x+17.60	1	0.97	21.14-30.17
hsa-miR-133a-3p	y=-3.58x+9.68	1	0.91	13.45-21.00
hsa-miR-133b	y=-3.55x+10.13	1	0.91	13.60-23.29
hsa-miR-22-3p	y=-3.55x+15.24	1	0.91	18.87-28.41
hsa-let-7e-5p	y=-3.36x+12.93	0.97	0.99	16.59-24.73
hsa-miR-21-5p	y=-3.35x+15.52	1	0.99	18.86-27.92
hsa-miR-1-3p	y=-3.42x+11.35	0.99	0.96	14.80-23.87
