# Supplementary material for: MicroRNA Stability in FFPE Tissue Samples: Dependence on GC Content
Source: PLoS One. 2016 Sep 20;11(9):e0163125. doi: 10.1371/journal.pone.0163125 (PMC5029930; doi:10.1371/journal.pone.0163125)
Supplement: S4 Table — (XLSX) [file pone.0163125.s004.xlsx]

## Sheet: S4 Table
Supplemental Table 4. Ct values obtained by cardiac miRNA qPCR
	miR-99b	miR-133a	miR-133b	miR-22	let-7e	miR-21	miR-1
Frozen 1	23.6456	16.5089	16.7388	21.2963	18.5609	21.3923	17.2441
	23.5422	16.5258	16.5848	21.3427	18.6462	21.4818	17.5211
	23.6298	16.5634	16.5872	21.3435	18.7223	21.3676	17.5058
FFPE 1	24.0789	16.8476	17.3762	22.1593	19.4577	22.966	18.9732
	23.9939	16.6871	17.3372	22.1519	19.5061	23.1634	18.9282
	24.0792	16.8691	17.3552	22.2797	19.545	23.1983	18.9678
Frozen 2	23.1296	16.3628	16.2075	20.9887	18.358	21.3364	17.2414
	23.1675	16.3038	16.2029	21.0012	18.2035	21.2741	17.1532
	23.0767	16.3588	16.118	20.9785	18.2717	21.3059	17.249
FFPE 2	25.3337	18.9697	18.8425	23.4353	20.8142	25.6064	21.9017
	25.2068	18.9574	18.9234	23.3216	21.0233	25.571	21.8891
	25.4033	18.9214	18.8107	23.5418	20.9285	25.4575	21.8921
Frozen 3	24.3087	17.272	17.351	21.5233	18.8909	21.1685	17.9444
	24.3634	17.2057	17.3712	21.5521	18.8346	21.2392	17.9143
	24.2862	17.502	17.3536	21.5201	18.7595	20.9916	17.9575
FFPE 3	27.2093	19.7177	19.5482	24.987	23.1314	25.9358	23.2742
	27.164	19.6469	19.5261	25.0337	22.783	25.8888	23.2463
	27.2554	19.6473	19.5361	25.1948	22.9909	25.7885	23.2828
Ffrozen 4	24.2207	16.7938	16.9711	21.4242	19.6844	20.9557	17.6166
	24.1856	16.6288	16.9188	21.4061	19.4708	20.9651	17.5628
	24.2306	16.8054	16.9328	21.451	19.6121	20.9333	17.6441
FFPE 4	27.7533	21.1961	21.2684	25.5328	23.636	26.9568	23.885
	27.8879	21.0191	21.3383	25.5755	23.5287	26.9609	23.6408
	27.8676	21.2408	21.2049	25.5134	23.6218	26.7316	23.623
Frozen 5	24.3003	17.4292	17.3953	22.0372	19.0354	21.7768	17.9048
	24.2631	17.4566	17.3409	21.9558	18.8684	21.8247	17.7557
	24.3401	17.4327	17.2223	22.0638	18.8596	21.8655	17.7963
FFPE 5	26.0452	19.8861	20.3284	24.6246	21.5107	26.5843	22.3658
	26.0122	19.8381	20.3088	24.6773	21.6572	26.4568	22.179
	25.9949	19.8693	20.2807	24.4884	21.4951	26.4943	22.284
Frozen 6	25.7154	18.673	18.5638	23.2278	21.2607	22.4838	20.2467
	25.7154	18.6861	18.6823	22.9271	20.8925	22.4643	19.8858
	25.7154	18.7248	18.7305	22.9277	21.1498	22.5466	20.2149
FFPE 6	27.2154	20.653	20.7872	25.8594	22.4576	26.9852	23.1326
	27.193	20.7187	20.6387	25.8593	22.5732	27.252	23.1402
	27.2935	20.6489	20.804	25.824	22.5796	27.346	23.1392
Frozen 7	25.2448	18.4107	18.6339	23.1731	20.7692	23.4103	19.217
	25.2448	18.327	18.5825	23.1339	20.7976	23.3072	19.2154
	25.2448	18.5048	18.5399	23.1725	20.8102	23.314	19.2798
FFPE 7	27.2792	20.3099	20.8157	24.9688	22.3087	27.2261	22.7612
	27.2136	20.2397	20.8126	24.91	22.2335	26.9587	22.8379
	27.1882	20.3334	20.8957	25.1225	22.2518	26.878	22.8412
Frozen 8	26.3841	19.4412	19.2602	23.8576	21.3147	24.3286	20.5119
	26.1663	19.3508	19.217	23.9615	20.8681	24.4912	20.3356
	26.0868	19.3532	19.2338	24.2796	20.8924	24.5484	20.5602
FFPE 8	27.5689	20.9178	21.082	25.7401	22.9922	27.0486	23.7263
	27.524	21.1136	20.9624	25.7804	22.9381	27.4258	23.6141
	27.7079	20.9741	21.1559	25.7341	22.8667	26.9715	23.6099
Frozen 9	26.9634	19.6842	19.7421	24.5663	21.9866	24.629	20.451
	27.1578	19.7738	19.7939	24.7023	22.1829	24.695	20.4943
	27.1173	19.8258	19.8066	24.7192	21.9339	24.6717	20.5903
FFPE 9	26.8399	20.5586	20.8712	25.666	22.4336	27.6064	23.3452
	26.896	20.5466	20.7941	25.555	22.3289	27.5833	23.2092
	26.8145	20.6023	20.8671	25.5722	22.4065	27.668	23.3315
Frozen 10	26.0678	18.625	18.3724	22.8236	20.8246	23.6395	19.5981
	25.873	18.524	18.483	22.9938	20.5822	23.7803	19.536
	25.967	18.6571	18.688	22.9138	20.5405	23.7851	19.6642
FFPE 10	27.6198	20.7887	20.9175	25.8669	22.6545	27.3764	22.4895
	27.5916	20.7978	20.8877	25.9079	22.6764	27.4629	22.7041
	27.6751	20.8041	20.8705	25.7962	22.8014	27.4562	22.7839
